# Supplementary material for: Construction of the miRNA/Pyroptosis-Related Molecular Regulatory Axis in Abdominal Aortic Aneurysm: Evidence From Transcriptome Data Combined With Multiple Machine Learning Approaches Followed by Experiment Validation
Source: J Immunol Res. 2024 Oct 30;2024:1429510. doi: 10.1155/2024/1429510 (PMC11540895; doi:10.1155/2024/1429510)
Supplement: Supporting Information 1 — Thirty-three pyroptosis-related genes (PRGs) were compiled from published studies. [file 1429510.f1.xlsx]

## Sheet: Supplementary material 1
id
AIM2
CASP1
CASP3
CASP4
CASP5
CASP6
CASP8
CASP9
ELANE
GPX4
GSDMA
GSDMB
GSDMC
GSDMD
GSDME
IL18
IL1B
IL6
NLRC4
NLRP1
NLRP2
NLRP3
NLRP6
NLRP7
NOD1
NOD2
PJVK
PLCG1
PRKACA
PYCARD
SCAF11
TIRAP
TNF
