# Supplementary material for: Construction of the miRNA/Pyroptosis-Related Molecular Regulatory Axis in Abdominal Aortic Aneurysm: Evidence From Transcriptome Data Combined With Multiple Machine Learning Approaches Followed by Experiment Validation
Source: J Immunol Res. 2024 Oct 30;2024:1429510. doi: 10.1155/2024/1429510 (PMC11540895; doi:10.1155/2024/1429510)
Supplement: Supporting Information 2 — Gene-specific polymerase chain reaction (PCR) primers are provided in the present study. [file 1429510.f2.xlsx]

## Sheet: Sheet1
miR-331-3p Forward	CGGCCCCTGGGCCTATC
miR-331-3p Reverse	AGTGCAGGGTCCGAGGTATT
CAPS1 Forward	GCCTGTTCCTGTGATGTGGAG
CAPS1 Reverse	TGCCCACAGACATTCATACAGTTTC
NLRP1 Forward	CCACAACCCTCTGTCTACATTAC
NLRP1 Reverse	GCCCCATCTAACCCATGCTTC
NLRP2 Forward	AAAGCCAGACAAAGACAATAGG
NLRP2 Reverse	CTTTGCTATCTCCAGGCCA
NLRP3 Forward	GCAGCAAACTGGAAAGGAAG
NLRP3 Reverse	CTTCTCTGATGAGGCCCAAG
IL1B Forward	CCAGGGACAGGATATGGAGCA
IL1B Reverse	TTCAACACGCAGGACAGGTACAG
IL18 Forward	GCTTGAATCTAAATTATCAGTC
IL18 Reverse	GAAGATTCAAATTGCATCTTAT
IL6 Forward	AGACAGCCACTCACCTCTTCAG
IL6 Reverse	TTCTGCCAGTGCCTCTTTGCTG
TNF Forward	CAGGCGGTGCCTATGTCTC
TNF Reverse	CGATCACCCCGAAGTTCAGTAG
GAPDH Forward	TATGATGATATCAAGAGGGTAGT
GAPDH Reverse	TGTATCCAAACTCATTGTCATAC
