# Supplementary material for: Construction of the miRNA/Pyroptosis-Related Molecular Regulatory Axis in Abdominal Aortic Aneurysm: Evidence From Transcriptome Data Combined With Multiple Machine Learning Approaches Followed by Experiment Validation
Source: J Immunol Res. 2024 Oct 30;2024:1429510. doi: 10.1155/2024/1429510 (PMC11540895; doi:10.1155/2024/1429510)
Supplement: Supporting Information 3 — Detailed PRG scores are provided for the GSE7084 and GSE57691 datasets. [file 1429510.f3.xlsx]

## Sheet: GSE7084
id	Status	CASP1	IL18	IL1B	IL6	TNF	Score
GSM170565	1	3.87451	3.11963	3.78649	4.23137	2.39436	0.239436
GSM170567	1	3.96244	3.19005	4.40021	5.08104	1.8894	0.28894
GSM170550	1	2.89338	3.58909	3.36453	3.20076	2.88801	0.288801
GSM170551	1	2.90729	3.4763	3.63197	3.66651	3.12574	0.312574
GSM170552	1	2.8573	3.62039	3.41716	3.43767	2.97649	0.297649
GSM170553	1	2.88532	3.53402	3.5063	3.67966	3.05052	0.305052
GSM170554	1	2.8723	3.50203	3.42637	2.95633	2.95668	0.295668
GSM170555	1	2.8513	3.50721	3.24524	2.97992	3.01356	0.301356
GSM170563	1	2.84222	3.49524	3.32089	3.26485	2.94972	0.294972
GSM170566	0	3.02638	2.00598	2.0024	4.02616	1.29022	0.229022
GSM170568	0	2.58856	1.90635	1.36849	3.23821	1.28315	0.228315
GSM170556	0	2.88409	3.41666	2.8468	2.85276	2.85303	0.285303
GSM170557	0	2.88178	3.36744	2.86883	2.98322	2.81824	0.281824
GSM170558	0	2.86351	3.34248	2.84142	2.95617	2.82625	0.282625
GSM170559	0	2.92436	3.35423	3.23806	3.57267	2.96552	0.296552
GSM170560	0	2.85059	3.35609	2.92096	3.11591	2.79672	0.279672
GSM170561	0	2.82535	3.4048	2.84648	2.99027	2.87754	0.237754
GSM170562	0	2.90173	3.42296	3.22937	3.20104	2.87148	0.237148
GSM170564	0	2.83106	3.38557	2.94006	3.16931	2.81575	0.231575

## Sheet: GSE57691
id	Status	CASP1	IL18	IL1B	IL6	NLRP1	NLRP2	NLRP3	TNF	Score
GSM1386783	1	0.318553	-1.51464	0.0143991	-0.815829	0.209882	0.0488851	-0.324275	0.199172	0.898394
GSM1386784	1	0.521776	-0.547839	0.39546	-0.222889	-0.739839	-1.2149	-0.114447	0.86955	0.899446
GSM1386785	1	0.403215	-1.1772	-0.495118	-0.742054	0.524284	0.270547	-0.603517	0.574933	0.899995
GSM1386786	1	0.508293	-0.756516	1.35841	2.07447	-0.457263	-1.41357	0.254605	0.522749	0.899998
GSM1386787	1	0.168148	-0.984345	1.26119	2.69933	-0.559111	-1.32691	0.135593	-0.128564	0.898857
GSM1386788	1	0.100141	0.453684	0.75496	2.66551	0.211267	0.295378	0.249677	0.348814	0.896365
GSM1386789	1	0.203322	0.244041	-0.0360079	-0.0892827	0.115642	0.120919	0.0279823	0.933613	0.899093
GSM1386790	1	-0.367583	-0.0291033	-0.596509	-1.26274	0.307636	0.0206792	-0.158627	-0.0481091	0.884012
GSM1386791	1	-0.131653	-0.306126	-0.0143991	1.48854	0.0349698	-0.221797	0.109641	-0.176334	0.820321
GSM1386792	1	0.316446	0.186153	1.53045	-0.157201	-0.138496	-0.146519	0.376992	0.299686	0.892054
GSM1386793	1	0.406839	0.0291033	1.10999	2.14325	0.361216	-0.133113	0.0428077	0.878938	0.9
GSM1386794	1	0.146864	-0.273661	2.51918	2.50738	0.0616872	0.14764	0.749479	0.476898	0.894634
GSM1386795	1	-0.312939	-0.100768	3.06846	0.75495	0.70962	0.433365	0.667582	0.495963	0.899997
GSM1386796	1	0.0607781	0.60742	1.15248	2.21785	0.121448	0.207692	0.647014	0.809402	0.894969
GSM1386797	1	0.116694	0.060504	1.69927	2.26674	0.329985	0.222775	0.355486	0.125874	0.899768
GSM1386798	1	-0.209002	-0.0535364	1.8032	3.99244	-0.264287	-0.368411	0.288751	0.0481091	0.863961
GSM1386799	1	-0.457213	0.300417	-1.20669	0.0892827	0.0358143	0.10269	-0.66799	-0.371816	0.266053
GSM1386800	1	-0.106846	0.103211	1.66815	3.0531	0.392894	0.193255	0.0336907	0.682984	0.899997
GSM1386801	1	-0.307952	0.03302	0.5046	2.316	0.0771291	0.259689	-0.242672	-0.115798	0.746557
GSM1386802	1	-0.107701	0.621413	0.722578	2.43536	0.0991995	0.10475	0.147526	-0.144381	0.870839
GSM1386803	1	0.481558	-0.910931	-0.0509491	-0.713277	0.352633	0.299099	-0.349043	0.564101	0.999915
GSM1386804	1	0.234151	-1.04765	-0.263221	-0.21803	-0.292295	-0.904943	-0.425407	-0.181738	0.998154
GSM1386805	1	0.0526805	-1.22423	0.448282	-0.882623	0.418716	0.718389	-0.0637522	-0.00118113	0.789666
GSM1386806	1	0.383126	-0.803386	0.42393	0.755485	-0.394844	-1.46361	-0.252653	-0.448388	0.999979
GSM1386807	1	0.675212	0	-0.377219	0.907959	-0.191308	-0.829719	-0.230204	-0.0951724	0.999951
GSM1386808	1	0.779374	-0.193989	0	-1.02403	-0.480338	-1.0922	0.368028	0.73316	0.999659
GSM1386809	1	0.570799	-0.666083	0.0169239	-0.093698	-0.356539	-0.685237	-0.0348821	0.351552	0.996151
GSM1386810	1	0.618568	-0.463278	0.431531	-0.275606	-0.575643	-0.431297	-0.13948	0.43792	0.845244
GSM1386811	1	0.988236	0.24413	-0.611701	2.20128	-0.751825	-0.527711	-0.519414	0.0165029	0.756599
GSM1386812	1	0.0570291	-1.72014	-0.760409	-1.47057	0.276583	0.108816	-0.235481	0.284279	0.970083
GSM1386813	1	0.228797	-1.72604	1.56073	-0.00233173	0.388443	0.0848808	-0.0133712	0.123575	0.99995
GSM1386814	1	0.470863	-0.536201	2.1205	1.09527	-0.511996	-0.596337	0.373175	0.172257	0.976571
GSM1386815	1	0.60143	-0.778023	0.737976	0.766032	-0.939012	-1.19606	-0.0928658	0.0302701	0.839637
GSM1386816	1	0.25268	0.471566	1.15782	1.15756	-0.109865	0.198088	-0.0591207	0.98507	0.99866
GSM1386817	1	-0.125802	0.152667	-0.168808	-0.29009	0.221277	-0.0267839	0.412694	-0.46808	0.685869
GSM1386818	1	0.204913	0.248089	1.10324	1.33617	0.211679	0.58568	0.00141398	0.767173	0.998381
GSM1386819	1	-0.304175	0.358379	1.67363	4.14997	0.0681522	0.193158	0.191894	0	0.974632
GSM1386820	1	-0.266271	0.412473	-0.0597792	1.96372	0.594148	0.393122	-0.136408	0.19179	0.999881
GSM1386821	1	-0.0970337	0.468297	0.294046	2.58136	0.102987	-0.376301	0.252222	0.0574222	0.999367
GSM1386822	1	-0.10203	0.0824637	1.96695	1.79321	0.676916	0.676277	0.664238	0.310931	0.999738
GSM1386823	1	0.164212	-0.103823	1.39483	2.21777	0.0739503	-0.312754	1.01239	-0.278578	0.965829
GSM1386824	1	-0.151457	0.461621	2.00055	3.85839	0.0571373	0	0.993685	0.384352	0.976856
GSM1386825	1	0.209795	0.215226	0.887576	0.209047	0.508667	0.502076	0.476638	-0.015151	0.996966
GSM1386826	1	-0.0230543	0.209463	1.83225	3.0494	1.05373	0.593781	0.574707	-0.431106	0.999999
GSM1386827	1	-0.241767	-0.107253	1.65815	3.36942	0.298581	0.00606632	-0.0353025	0.393533	0.99999
GSM1386828	1	-0.357167	0.168537	0.892611	3.42304	0.532947	0.404334	0.135486	-0.0892019	0.999054
GSM1386829	1	0.324758	-0.0548244	1.91001	1.30418	0.343733	0.327779	0.718398	0.0137553	0.997742
GSM1386830	1	-0.0968501	0.656857	-0.265174	-0.65767	0.497791	0.325953	-0.161439	0.118918	0.99967
GSM1386831	1	-0.581858	0.831623	-0.927458	0	0.588494	0.474487	-0.0819319	-0.00524807	0.9811
GSM1386841	0	-0.273339	-0.616213	-0.901437	-1.29533	-0.493048	-0.366886	-0.42059	-0.400551	0.00155213
GSM1386842	0	-0.465395	-0.593147	-0.818733	-1.14961	-0.152854	0.00578642	-0.331323	-0.236386	0.00742763
GSM1386843	0	-0.109031	0.0378723	-0.00967312	1.90064	0.102511	0.129778	-0.267628	-0.0729346	0.966709
GSM1386844	0	0.126969	0.0106921	0.432296	-0.449032	-0.165451	-0.101724	0.552291	0.244485	0.300412
GSM1386845	0	0.601067	-0.536265	0.121447	-1.61456	-0.505271	-0.39926	-0.0633497	-0.288434	0.142635
GSM1386846	0	-0.327472	-0.108358	-0.809629	-1.01937	-0.263515	-0.145844	-0.53157	-0.322216	0.0430497
GSM1386847	0	0.164831	-0.133875	-0.585685	-1.5372	-0.317511	0.119496	0.566554	-0.00519562	0.000109779
GSM1386848	0	0.0760867	-0.553838	-0.370285	-0.852459	-0.342985	-0.419639	-0.290281	-0.484566	0.169065
GSM1386849	0	-0.629069	-1.09018	-1.06975	-0.462377	-0.475953	-0.329433	-0.564556	-0.413088	0.000270312
GSM1386850	0	0.054784	-0.0878115	-0.624696	0.15035	-0.202085	-0.226616	-0.39029	-0.296487	0.598164
